# Supplementary material for: Placental methylome analysis from a prospective autism study
Source: Mol Autism. 2016 Dec 15;7:51. doi: 10.1186/s13229-016-0114-8 (PMC5159983; doi:10.1186/s13229-016-0114-8)
Supplement: Additional file 1: Tables S1-S6. — Table S1. MethylC-seq sequencing statistics. Table S2. Average methylation over all PMDs and HMDs in placental samples. Table S3. Average DNA methylation for all chromosomes in placental samples. Table also shows average methylation over all autosomes, which is the average methylation over all CpG sites in the autosomes, not just the average over the chromosome-wide averages. Table S4. Average autosomal DNA methylation for ChromHMM states in placental samples. For each ChromHMM state and each placental sample, average methylation was calculated for all autosomal CpG sites in elements of that state. Table S5. Pyrosequencing analysis at the DLL1 locus. Percent methylation for each of the 3 CpG sites (P1, P2, P3) was determined by pyrosequencing for each ASD, TD, and ODC placental sample. Table S6. Demographic and environmental factors in relation to placental methylation. Statistical analyses of potential covariates including, run, order, coverage, ethnicity, and sex with methylation of PMD, HMD, % 20 kb windows <60% methylation, and DLL1 locus. (XLSX 51 kb) [file 13229_2016_114_MOESM1_ESM.xlsx]

## Sheet: Table S1 MethylCseq stats
Sample name	Gender	Diagnosis	total reads produced	total mapped reads	Sequencing coverage (X)	Conversion efficiency
MARBLES.027	M	autism	144405668	57760075	1.71585	0.995711
MARBLES.028	M	autism	123116344	56075563	1.66581	0.995747
MARBLES.029	M	autism	89344125	34204175	1.01608	0.995871
MARBLES.033	M	typical	140000000	64412502	1.91347	0.994821
MARBLES.034	M	autism	188535134	69651365	2.06909	0.995477
MARBLES.035	M	typical	104222826	43351363	1.28781	0.994927
MARBLES.036	M	typical	185054632	68267204	2.02798	0.995126
MARBLES.037	M	typical	128000000	49227611	1.46238	0.995315
MARBLES.038	M	typical	70535630	27581548	0.81935	0.994782
MARBLES.039	M	autism	107200742	42933120	1.27539	0.994885
MARBLES.040	M	typical	163303485	72420555	2.15136	0.994815
MARBLES.041	M	autism	140000000	58074976	1.7252	0.99492
MARBLES.042	M	typical	153780179	70678648	2.09961	0.994959
MARBLES.043	M	autism	93300767	46769072	1.38934	0.994797
MARBLES.045	M	autism	135826972	67570890	2.00729	0.995083
MARBLES.046	M	typical	144843607	63790975	1.895	0.995545
MARBLES.047	M	typical	135301832	57979621	1.72237	0.994875
MARBLES.049	M	autism	147149951	71149698	2.1136	0.995083
MARBLES.050	M	autism	143519339	71507356	2.12423	0.994668
MARBLES.051	M	autism	98294770	49175929	1.46084	0.995744
MARBLES.052	M	typical	119313210	56498185	1.67836	0.994985
MARBLES.053	M	autism	98480053	49301061	1.46456	0.995172
MARBLES.054	F	autism	231629312	92583836	2.75034	0.995341
MARBLES.055	M	autism	192873902	85045993	2.52641	0.994993
MARBLES.056	M	autism	214376271	77281054	2.29574	0.995221
MARBLES.057	M	autism	190134920	73763473	2.19125	0.995234
MARBLES.058	F	autism	196267954	88862820	2.6398	0.995218
MARBLES.063	F	typical	259226680	89281685	2.65224	0.99475
MARBLES.064	F	typical	262057490	91797100	2.72696	0.994998
MARBLES.065	M	typical	254699816	92971347	2.76185	0.994479
MARBLES.066	M	typical	280400146	74245297	2.20556	0.995307
MARBLES.067	M	typical	207236432	91849085	2.72851	0.99475
MARBLES.068	M	typical	170605910	41267393	1.22591	0.994751
MARBLES.070	M	typical	248680054	125338248	3.72335	0.995693
MARBLES.071	M	typical	249741126	109546191	3.25423	0.995359
MARBLES.072	M	typical	232858844	107098136	3.1815	0.99645
MARBLES.073	M	typical	253118854	134017752	3.98119	0.996049
MARBLES.074	M	typical	235422805	106692557	3.16946	0.996708
MARBLES.075	M	typical	240977824	132289136	3.92984	0.995701
MARBLES.076	M	typical	246782864	112735487	3.34897	0.99544
MARBLES.077	M	autism	224615378	103169000	3.06478	0.995382
MARBLES.078	M	autism	219194177	112137988	3.33122	0.9957
MARBLES.079	M	autism	226224352	114295051	3.3953	0.995504
MARBLES.080	M	autism	219174049	112854194	3.3525	0.995071
MARBLES.081	M	autism	217693942	111816816	3.32168	0.995591
MARBLES.082	M	autism	225365319	110280606	3.27604	0.995417
MARBLES.083	M	autism	222068526	113379715	3.36811	0.9957
Regions from a normal placenta
Inner maternal		normal	39813197	27427207	0.82	0.9874
Inner fetal		normal	38297661	26508438	0.79	0.9875
Outer fetal		normal	50822647	35221882	1.05	0.9876
Middle maternal		normal	43048533	29404677	0.88	0.9867

## Sheet: Table S2 Av Meth PMD HMD
Sample ID	HMD.methyl	PMD.methyl	diagnosis	gender	order	run	coverage	% 20kb windows below 60% methylation
MARBLES.027	0.756575	0.415923	autism	male	27	1	1.72	0.4528
MARBLES.028	0.754934	0.464182	autism	male	28	1	1.67	0.4338
MARBLES.029	0.758898	0.490767	autism	male	29	2	1.02	0.4311
MARBLES.034	0.755602	0.483104	autism	male	34	4	2.07	0.4302
MARBLES.039	0.743452	0.459027	autism	male	39	3	1.28	0.4572
MARBLES.041	0.755057	0.494426	autism	male	41	6	1.73	0.4205
MARBLES.043	0.748292	0.4584	autism	male	43	4	1.39	0.4561
MARBLES.045	0.754428	0.458248	autism	male	45	6	2.01	0.4411
MARBLES.049	0.77748	0.473872	autism	male	49	7	2.11	0.4226
MARBLES.050	0.754249	0.441454	autism	male	50	7	2.12	0.4587
MARBLES.051	0.756746	0.479265	autism	male	51	8	1.46	0.4115
MARBLES.053	0.751332	0.419332	autism	male	53	8	1.46	0.4703
MARBLES.054	0.749708	0.459644	autism	female	54	9	2.75	0.4375
MARBLES.055	0.764383	0.468882	autism	male	55	9	2.53	0.4316
MARBLES.056	0.759373	0.450731	autism	male	56	9	2.3	0.4448
MARBLES.057	0.763399	0.48932	autism	male	57	9	2.19	0.41
MARBLES.058	0.749959	0.48134	autism	female	58	10	2.64	0.4362
MARBLES.077	0.758386	0.47592	autism	male	77	14	3.06	0.4239
MARBLES.078	0.754746	0.482853	autism	male	78	14	3.33	0.4351
MARBLES.079	0.756014	0.476914	autism	male	79	14	3.4	0.4389
MARBLES.080	0.766479	0.520051	autism	male	80	14	3.35	0.3802
MARBLES.081	0.760701	0.505136	autism	male	81	14	3.32	0.409
MARBLES.082	0.737261	0.411207	autism	male	82	14	3.28	0.4856
MARBLES.083	0.753088	0.459332	autism	male	83	14	3.37	0.4449
MARBLES.033	0.754508	0.461049	typical	male	33	5	1.91	0.4416
MARBLES.035	0.762079	0.491245	typical	male	35	3	1.29	0.4127
MARBLES.036	0.753332	0.464003	typical	male	36	5	2.03	0.4371
MARBLES.037	0.752191	0.499742	typical	male	37	3	1.46	0.4247
MARBLES.038	0.758178	0.476379	typical	male	38	3	0.82	0.4382
MARBLES.040	0.757735	0.456491	typical	male	40	6	2.15	0.4362
MARBLES.042	0.752733	0.455652	typical	male	42	6	2.1	0.4518
MARBLES.046	0.758276	0.464566	typical	male	46	6	1.9	0.4119
MARBLES.047	0.767303	0.475188	typical	male	47	7	1.72	0.3928
MARBLES.052	0.745516	0.449652	typical	male	52	8	1.68	0.4667
MARBLES.063	0.760598	0.447941	typical	female	63	11	2.65	0.4408
MARBLES.064	0.749116	0.436074	typical	female	64	11	2.73	0.4574
MARBLES.065	0.761811	0.46439	typical	male	65	11	2.76	0.423
MARBLES.066	0.729882	0.420774	typical	male	66	11	2.21	0.4872
MARBLES.067	0.766819	0.507026	typical	male	67	11	2.73	0.3968
MARBLES.068	0.762152	0.522896	typical	male	68	12	1.23	0.3844
MARBLES.070	0.741337	0.446324	typical	male	80	13	3.72	0.4689
MARBLES.071	0.734417	0.420187	typical	male	71	13	3.25	0.4889
MARBLES.072	0.749944	0.466611	typical	male	72	13	3.18	0.4443
MARBLES.073	0.752093	0.456027	typical	male	73	13	3.98	0.4325
MARBLES.074	0.741717	0.438595	typical	male	74	13	3.17	0.4584
MARBLES.075	0.753783	0.469748	typical	male	75	13	3.93	0.428
MARBLES.076	0.745922	0.438016	typical	male	76	13	3.35	0.4622

## Sheet: Table S3 Av Meth by chromosome
Sample	placenta1	placenta2	placenta3	MARBLES.033	MARBLES.035	MARBLES.036	MARBLES.037	MARBLES.038	MARBLES.040	MARBLES.042	MARBLES.046	MARBLES.047	MARBLES.052	MARBLES.063	MARBLES.064	MARBLES.065	MARBLES.066	MARBLES.067	MARBLES.068	MARBLES.070	MARBLES.071	MARBLES.072	MARBLES.073	MARBLES.074	MARBLES.075	MARBLES.076	MARBLES.027	MARBLES.028	MARBLES.029	MARBLES.034	MARBLES.039	MARBLES.041	MARBLES.043	MARBLES.045	MARBLES.049	MARBLES.050	MARBLES.051	MARBLES.053	MARBLES.054	MARBLES.055	MARBLES.056	MARBLES.057	MARBLES.058	MARBLES.077	MARBLES.078	MARBLES.079	MARBLES.080	MARBLES.081	MARBLES.082
Type	not MARBLES	not MARBLES	not MARBLES	typical	typical	typical	typical	typical	typical	typical	typical	typical	typical	typical	typical	typical	typical	typical	typical	typical	typical	typical	typical	typical	typical	typical	autism	autism	autism	autism	autism	autism	autism	autism	autism	autism	autism	autism	autism	autism	autism	autism	autism	autism	autism	autism	autism	autism	autism
chr1	0.651365	0.629921	0.640669	0.630517	0.637112	0.628329	0.629587	0.625664	0.631481	0.625191	0.6422	0.642059	0.620045	0.634969	0.624731	0.639257	0.604128	0.647388	0.640021	0.624588	0.602451	0.627714	0.628939	0.61824	0.637003	0.620688	0.618467	0.630501	0.630512	0.635492	0.613161	0.633851	0.62026	0.629546	0.647617	0.624892	0.636322	0.617137	0.629386	0.644723	0.633792	0.648049	0.628124	0.635969	0.634354	0.638038	0.654295	0.648898	0.611993
chr2	0.645697	0.618162	0.639822	0.625269	0.637699	0.630227	0.633408	0.62505	0.627864	0.628645	0.635243	0.645485	0.613967	0.629607	0.615107	0.634513	0.599493	0.64784	0.648789	0.617718	0.60081	0.627892	0.625431	0.61491	0.632471	0.61625	0.611653	0.6252	0.631037	0.635447	0.617093	0.635304	0.619846	0.630811	0.643523	0.620607	0.637261	0.611035	0.620131	0.634453	0.62623	0.644991	0.632745	0.636583	0.635295	0.635081	0.656028	0.650651	0.598687
chr3	0.656135	0.633722	0.652089	0.641315	0.645643	0.641858	0.648887	0.637788	0.641811	0.633077	0.642753	0.654144	0.627929	0.643146	0.633481	0.644977	0.611297	0.658099	0.658175	0.628492	0.617088	0.633477	0.634823	0.622192	0.640739	0.623656	0.627066	0.636135	0.644081	0.646673	0.6263	0.646692	0.625919	0.63921	0.659952	0.634094	0.648021	0.627474	0.638852	0.648446	0.636901	0.654027	0.640138	0.647247	0.648534	0.643529	0.663059	0.658779	0.612842
chr4	0.628301	0.592147	0.621382	0.603185	0.617076	0.607077	0.614255	0.601223	0.609741	0.605849	0.613262	0.623441	0.592801	0.596661	0.596178	0.615442	0.578546	0.630649	0.631381	0.59366	0.576368	0.603522	0.610312	0.58976	0.610461	0.588706	0.586197	0.609011	0.613447	0.618416	0.58868	0.61685	0.593534	0.603995	0.611668	0.595308	0.614984	0.585741	0.605193	0.608862	0.599427	0.621742	0.612146	0.616093	0.617603	0.61272	0.639465	0.632996	0.569784
chr5	0.628233	0.605926	0.624824	0.606563	0.622044	0.612886	0.620286	0.608572	0.615735	0.608247	0.606445	0.619167	0.603279	0.609591	0.603824	0.616985	0.576679	0.635571	0.631924	0.595465	0.581698	0.60474	0.606205	0.597462	0.616353	0.593649	0.589587	0.609307	0.61362	0.619586	0.601736	0.619148	0.597965	0.609291	0.621934	0.600906	0.620027	0.597693	0.609551	0.621619	0.609599	0.621481	0.616596	0.619677	0.618317	0.618328	0.641968	0.631875	0.582567
chr6	0.654359	0.638221	0.647733	0.635954	0.644738	0.641471	0.636625	0.636289	0.64	0.631542	0.644721	0.652799	0.6246	0.638694	0.626899	0.648328	0.614908	0.655155	0.651324	0.628715	0.619021	0.635381	0.633583	0.623635	0.641598	0.626303	0.622954	0.638117	0.641788	0.643635	0.62772	0.641378	0.627313	0.637702	0.658559	0.63801	0.649176	0.625808	0.632513	0.646387	0.639624	0.653891	0.642805	0.643588	0.641408	0.641462	0.65978	0.655593	0.614818
chr7	0.642017	0.624064	0.631773	0.623844	0.635056	0.621583	0.632477	0.62626	0.628822	0.62072	0.623733	0.636662	0.616524	0.622222	0.619848	0.632434	0.596248	0.645219	0.642713	0.618585	0.596127	0.623191	0.617873	0.609489	0.625632	0.616879	0.608832	0.620657	0.631101	0.630384	0.611461	0.633089	0.61328	0.622916	0.643628	0.619466	0.627959	0.613008	0.617998	0.625573	0.624004	0.637736	0.630662	0.634816	0.632695	0.635396	0.652751	0.648558	0.602004
chr8	0.602502	0.578901	0.599058	0.585427	0.596106	0.58353	0.598427	0.588612	0.587543	0.586426	0.587904	0.596752	0.577995	0.582022	0.567208	0.587471	0.557284	0.623484	0.613275	0.570525	0.564366	0.583052	0.594691	0.563701	0.587453	0.570334	0.556702	0.583109	0.595629	0.593545	0.580658	0.60069	0.580497	0.582473	0.607403	0.575206	0.584694	0.567436	0.581702	0.591221	0.581285	0.602028	0.593077	0.594874	0.597537	0.591947	0.616941	0.615064	0.555676
chr9	0.639544	0.620105	0.631446	0.618905	0.632346	0.617868	0.628231	0.619094	0.617719	0.615064	0.626624	0.630949	0.610108	0.621748	0.604528	0.636116	0.593782	0.642988	0.636669	0.606913	0.597378	0.615582	0.615611	0.609472	0.624936	0.610404	0.606539	0.619305	0.627799	0.624291	0.607065	0.628094	0.612648	0.621037	0.647956	0.614536	0.625498	0.606634	0.613429	0.632061	0.624499	0.634232	0.622572	0.630883	0.627195	0.63217	0.644514	0.644284	0.597975
chr10	0.629264	0.602454	0.627511	0.613642	0.623757	0.610421	0.619535	0.610391	0.61262	0.611206	0.615489	0.617504	0.602347	0.613543	0.596343	0.613499	0.582443	0.643803	0.635395	0.599921	0.586393	0.609992	0.606336	0.595669	0.618698	0.598005	0.595279	0.614904	0.617691	0.615907	0.601731	0.619878	0.605713	0.609872	0.632697	0.602216	0.62597	0.590424	0.604826	0.620428	0.611679	0.62928	0.615241	0.619915	0.623704	0.616954	0.642928	0.632196	0.589094
chr11	0.616192	0.587986	0.60771	0.594554	0.610276	0.597163	0.608671	0.595327	0.596097	0.590563	0.601593	0.609572	0.591515	0.599084	0.590045	0.603285	0.56615	0.623567	0.619111	0.586741	0.574344	0.591814	0.599773	0.587791	0.599321	0.583858	0.585115	0.596483	0.605676	0.604753	0.586633	0.610087	0.594229	0.597413	0.617813	0.59035	0.608786	0.586233	0.594613	0.606833	0.595806	0.616034	0.60776	0.606658	0.610746	0.607061	0.627779	0.619529	0.571966
chr12	0.642611	0.618533	0.637977	0.623713	0.63094	0.62513	0.631873	0.624802	0.62234	0.619822	0.626566	0.635649	0.617031	0.624683	0.615603	0.6293	0.594898	0.642814	0.643553	0.615078	0.596285	0.619303	0.622051	0.613285	0.627427	0.611825	0.613707	0.621013	0.625653	0.632971	0.61074	0.632575	0.611868	0.622966	0.640813	0.616842	0.62583	0.610931	0.618469	0.633985	0.623758	0.637679	0.629058	0.627842	0.630774	0.632292	0.650257	0.643668	0.602687
chr13	0.605758	0.560339	0.590797	0.574587	0.594837	0.577112	0.599075	0.580802	0.58038	0.579431	0.573586	0.590978	0.56967	0.564336	0.572384	0.593149	0.55283	0.609137	0.619606	0.569197	0.55082	0.577481	0.574482	0.560604	0.584601	0.560598	0.555468	0.582145	0.59361	0.589619	0.569013	0.601576	0.580067	0.581295	0.588207	0.570397	0.597432	0.556209	0.568458	0.584969	0.572452	0.593341	0.589265	0.591866	0.598172	0.589586	0.617485	0.61708	0.541076
chr14	0.620111	0.589192	0.608522	0.597945	0.610715	0.600554	0.608965	0.599412	0.603611	0.594915	0.60165	0.612723	0.593099	0.597616	0.5915	0.60228	0.579375	0.62092	0.623674	0.592848	0.580262	0.593601	0.599121	0.586796	0.612659	0.588644	0.582594	0.600407	0.609486	0.614821	0.589837	0.618012	0.587699	0.599269	0.618089	0.599239	0.610069	0.585626	0.599402	0.613416	0.602992	0.614542	0.606514	0.613191	0.614597	0.614382	0.633811	0.627083	0.578362
chr15	0.659302	0.641229	0.65326	0.643887	0.645948	0.638042	0.645251	0.637095	0.639566	0.642197	0.64765	0.647765	0.630298	0.645205	0.63098	0.644444	0.612116	0.657566	0.651474	0.635307	0.616215	0.639446	0.638977	0.629987	0.644578	0.63519	0.629997	0.637751	0.643646	0.641983	0.628973	0.647608	0.6301	0.638449	0.663618	0.638619	0.641141	0.623154	0.640807	0.652137	0.645532	0.657822	0.645241	0.65004	0.643794	0.650436	0.665421	0.661516	0.624415
chr16	0.618641	0.58959	0.605114	0.60282	0.608658	0.592886	0.60842	0.602007	0.589998	0.596534	0.596499	0.595487	0.591335	0.594874	0.576661	0.601092	0.562737	0.618731	0.617067	0.589271	0.56654	0.595872	0.586129	0.583324	0.601045	0.587282	0.578973	0.595216	0.606741	0.601229	0.588223	0.610443	0.595947	0.597415	0.616756	0.592199	0.595391	0.585372	0.595438	0.601399	0.600738	0.6074	0.605445	0.602205	0.608317	0.604563	0.622954	0.615989	0.581629
chr17	0.645974	0.628623	0.638104	0.626563	0.630633	0.624472	0.626681	0.619982	0.623486	0.622459	0.62424	0.633184	0.615438	0.627058	0.614238	0.629834	0.602581	0.64298	0.630985	0.621695	0.605388	0.62252	0.628226	0.613933	0.633102	0.617988	0.616415	0.622557	0.625109	0.629551	0.610833	0.628396	0.619324	0.625797	0.647244	0.619968	0.62913	0.608733	0.620369	0.630458	0.630278	0.635333	0.62784	0.628413	0.635887	0.633712	0.647853	0.64099	0.613269
chr18	0.59271	0.567044	0.595006	0.597947	0.604258	0.58438	0.601407	0.593409	0.575909	0.573008	0.589312	0.597402	0.579088	0.577613	0.572244	0.587403	0.557504	0.614622	0.617187	0.574377	0.565807	0.587507	0.574995	0.572231	0.585901	0.571506	0.562349	0.586243	0.595118	0.593106	0.581053	0.601875	0.576092	0.58825	0.603456	0.57408	0.592041	0.563412	0.579449	0.592608	0.585926	0.595206	0.591319	0.592734	0.599545	0.601148	0.622234	0.614343	0.551043
chr19	0.595909	0.574106	0.586072	0.575731	0.57999	0.576366	0.58337	0.577144	0.574989	0.57638	0.571247	0.576559	0.57521	0.577188	0.564219	0.578676	0.546799	0.592776	0.589668	0.570375	0.554753	0.576035	0.570255	0.565316	0.583748	0.571005	0.564305	0.57673	0.576881	0.584493	0.563649	0.580578	0.575181	0.578794	0.59531	0.575445	0.574644	0.563569	0.570069	0.585489	0.579629	0.588175	0.580522	0.580421	0.593941	0.585781	0.602972	0.596148	0.563362
chr20	0.614749	0.583775	0.600627	0.590554	0.603029	0.591298	0.60005	0.595072	0.59191	0.594789	0.590393	0.601074	0.585369	0.594375	0.579083	0.59122	0.567689	0.620185	0.614769	0.583802	0.568841	0.588928	0.582371	0.576311	0.594078	0.581663	0.575302	0.590361	0.596439	0.600554	0.582112	0.598836	0.581891	0.594942	0.622802	0.585754	0.598158	0.57164	0.594366	0.603337	0.591709	0.604946	0.594647	0.603317	0.604213	0.611427	0.623749	0.617039	0.576608
chr21	0.597769	0.569686	0.609528	0.582514	0.601351	0.581468	0.597731	0.58821	0.574804	0.579634	0.570241	0.59017	0.582386	0.574414	0.562212	0.581754	0.552253	0.619869	0.614678	0.572913	0.551763	0.580474	0.575178	0.56142	0.583291	0.57138	0.553024	0.579155	0.591184	0.583169	0.584388	0.606672	0.582646	0.579332	0.590612	0.570473	0.58859	0.558021	0.569977	0.59405	0.582375	0.590824	0.591255	0.587107	0.597596	0.598504	0.61787	0.602494	0.550704
chr22	0.620111	0.604986	0.606409	0.612469	0.610663	0.604355	0.613186	0.604994	0.596774	0.602402	0.60703	0.613316	0.600518	0.605045	0.596778	0.598571	0.572469	0.626575	0.621268	0.600804	0.584732	0.607544	0.598506	0.5896	0.609107	0.5972	0.588519	0.606048	0.614344	0.618358	0.589423	0.610663	0.601147	0.60905	0.628525	0.599821	0.609822	0.592331	0.603091	0.606362	0.611964	0.615363	0.611418	0.61223	0.616981	0.616071	0.631756	0.623243	0.582354
chrX	0.624946	0.584074	0.603806	0.604523	0.611046	0.59938	0.615414	0.599511	0.603794	0.593731	0.607799	0.601468	0.600869	0.504601	0.49391	0.60729	0.576558	0.626276	0.629119	0.5764	0.564427	0.590715	0.594146	0.575014	0.603027	0.585896	0.584475	0.593329	0.610966	0.613417	0.589303	0.616848	0.590391	0.602974	0.620344	0.592644	0.606143	0.577085	0.505626	0.613591	0.599557	0.615682	0.530888	0.60932	0.624578	0.61359	0.642801	0.631888	0.574297
All autosomes	0.632189	0.607663	0.624907	0.613271	0.622965	0.613165	0.620894	0.612492	0.61352	0.610594	0.616357	0.624218	0.604463	0.613019	0.602844	0.619308	0.5854	0.636145	0.632607	0.604076	0.588542	0.61078	0.610635	0.599439	0.617893	0.601591	0.597314	0.612446	0.618574	0.620566	0.601753	0.622395	0.605124	0.613313	0.631808	0.607118	0.619914	0.598046	0.609478	0.621641	0.61365	0.627874	0.618149	0.621442	0.623113	0.622093	0.641648	0.635745	0.589561
														female	female																								female				female
[truncated: 7 more columns]

## Sheet: Table S4 Av Meth ChomHMM states
		Typical mean	Autism mean	t-test	Wilcoxon rank sum test
1_TssA	Active TSS	0.028	0.029	0.2607	0.4664
2_TssAFlnk	Flanking Active TSS	0.1038	0.1064	0.05336	0.0754
3_TxFlnk	Transcription at gene 5' and 3'	0.43	0.4328	0.4324	0.5062
4_Tx	Strong transcription	0.8817	0.8839	0.1438	0.2854
5_TxWk	Weak transcription	0.8193	0.8223	0.1063	0.1584
6_EnhG	Genic enhancers	0.7279	0.7314	0.153	0.3051
7_Enh	Enhancers	0.5511	0.5562	0.0512	0.0685
8_ZNF/Rpts	ZNF genes & repeats	0.6785	0.6825	0.1128	0.0994
9_Het	Heterochromatin	0.5184	0.5253	0.3678	0.2234
10_TssBiv	Bivalent/Poised TSS	0.11	0.1127	0.387	0.4284
11_BibFlnk	Flanking Bivalent TSS/Enh	0.0777	0.0814	0.0971	0.1521
12_EnhBiv	Bivalent Enhancer	0.2366	0.2438	0.0508	0.0908
13_ReprPC	Repressed PolyComb	0.4064	0.4161	0.1401	0.095
14_ReprPCWk	Weak Repressed PolyComb	0.5873	0.5926	0.3599	0.2666
15_Quies	Quiescent/Low	0.6481	0.6519	0.4729	0.3922
	23 typical placentas
	24 autism placentas

## Sheet: Table S5 DLL1 pyroseq
IBC	COI_GENDER	DIAGNOSIS	P1	P2	P3	AVG (P1, P2, P3)		ID	Placenta	Region	P1	P2	P3	AVG (P1, P2, P3)
100397	M	ASD	21	24	21	22		058	11	Inner Fetal	11	13	9	11
100654	M	ASD	17	17	14	16		117	1	Inner Fetal	12	13	7	10.6667
100692	M	ASD	13	16	10	13		046	1	Outer Fetal	13	11	7	10.3333
103068	M	ASD	19	20	14	17.6667		110	1	Inner Maternal	13	14	11	12.6667
103140	M	ASD	18	20	15	17.6667		041	3	Inner Fetal	13	17	6	12
103634	F	ASD	19	22	16	19		065	3	Middle Maternal	13	13	9	11.6667
104037	M	ASD	18	20	14	17.3333		054	7	Middle Maternal	13	13	10	12
104231	M	ASD	18	20	15	17.6667		067	10	Middle Maternal	13	15	10	12.6667
104287	M	ASD	16	19	12	15.6667		097	11	Outer Maternal	13	13	9	11.6667
104345	M	ASD	19	23	18	20		038	13	Inner Fetal	13	13	10	12
104554	M	ASD	13	13	10	12		084	1	Middle Maternal	14	17	13	14.6667
105076	M	ASD	16	15	13	14.6667		005	11	Outer Fetal	14	14	11	13
105081	M	ASD	12	12	9	11		039	11	Inner Maternal	14	15	11	13.3333
105306	F	ASD	19	25	16	20		029	13	Outer Fetal	14	13	8	11.6667
105699	M	ASD	17	15	10	14		114	13	Inner Maternal	14	15	10	13
105872	M	ASD	22	23	15	20		021	7	Inner Maternal	15	16	12	14.3333
106032	M	ASD	12	12	8	10.6667		042	7	Outer Fetal	15	15	11	13.6667
106643	M	ASD	15	16	11	14		093	10	Inner Fetal	16	17	10	14.3333
107047	M	ASD	15	17	12	14.6667		072	13	Middle Maternal	16	20	14	16.6667
107051	M	ASD	13	15	10	12.6667		062	3	Outer Fetal	17	16	12	15
107345	M	ASD	18	18	12	16		068	10	Outer Fetal	18	18	13	16.3333
107470	M	ASD	13	17	11	13.6667		107	3	Inner Maternal	19	21	15	18.3333
108131	M	ASD	20	18	14	17.3333		024	7	Inner Fetal	19	18	13	16.6667
108188	M	ASD	19	21	17	19		035	10	Inner Maternal	19	16	12	15.6667
104213	M	CO	18	20	16	18
100199	M	CO	19	23	15	19
100695	M	CO	18	18	11	15.6667
100869	M	CO	17	18	11	15.3333
101440	M	CO	23	24	17	21.3333
101871	M	CO	22	21	17	20
101977	M	CO	17	15	11	14.3333
102044	M	CO	22	18	13	17.6667
102047	M	CO	14	16	10	13.3333
103277	M	CO	11	15	11	12.3333
103326	M	CO	12	14	11	12.3333
103957	M	CO	9	11	8	9.33333
104148	M	CO	16	17	13	15.3333
104836	M	CO	19	20	14	17.6667
105085	M	CO	11	12	9	10.6667
106053	M	CO	17	18	14	16.3333
100403	F	TD	14	14	11	13
100845	M	TD	17	19	16	17.3333
100845	M	TD	20	22	15	19
100990	M	TD	21	19	13	17.6667
101416	M	TD	14	16	11	13.6667
101469	M	TD	11	13	10	11.3333
101702	F	TD	11	11	9	10.3333
101997	M	TD	16	19	13	16
102090	M	TD	12	13	8	11
102093	M	TD	13	14	10	12.3333
103637	M	TD	18	21	15	18
103665	M	TD	15	18	12	15
103909	M	TD	15	16	13	14.6667
104265	M	TD	14	15	13	14
104278	M	TD	14	16	10	13.3333
104452	M	TD	17	17	12	15.3333
104550	M	TD	18	24	15	19
104797	M	TD	18	20	13	17
105074	M	TD	16	15	12	14.3333
105731	M	TD	13	15	10	12.6667
105833	M	TD	19	21	15	18.3333
106424	M	TD	13	15	9	12.3333
106499	M	TD	15	17	12	14.6667
100387	M	TD	23	20	15	19.3333
105112	M	TD	16	18	13	15.6667
105734	M	TD	19	25	17	20.3333
DLL1 Pyrosequencing			DLL1 WGBS
	ASD	CO		ASD
CO	p = 0.48		TD	p = 0.065
TD	p = 0.04	p = 0.29

## Sheet: Table S6 Exposures PMD
	Table S6. Demographic and Environmental Factors in Relation to Placental Methylation
Methylation	Sequencing or Demographic Factor	Estimate (95% Confidence Interval)	P-value	FDR P-Value	Estimate (95% Confidence Interval) Adjusted for HMD Methylation	P-value	FDR P-Value	n	n (%)
PMD	Run	-0.005 (-0.04, 0.03)	0.81	0.999953	0.01 (-0.02, 0.04)	0.482	0.980681	47
	Order	-0.001 (-0.01, 0.01)	0.79	0.999914	0 (0, 0.01)	0.413	0.95909	47
	Coverage	-0.09 (-0.28, 0.09)	0.31	0.892082	-0.01 (-0.16, 0.14)	0.88	0.999997	47
	Asian	0.06 (-0.41, 0.52)	0.81	0.999953	0 (-0.37, 0.38)	0.985	1	47	6 (12.8)
	Multi-racial	-0.45 (-0.92, 0.01)	0.06	0.31013	-0.21 (-0.6, 0.17)	0.271	0.849905	47	6 (12.8)
	White Hispanic	0.28 (-0.11, 0.67)	0.16	0.648702	0.27 (-0.04, 0.58)	0.088	0.424601	47	10 (21.3)
	Non-white Hispanic	-0.12 (-0.59, 0.35)	0.6	0.995904	-0.07 (-0.44, 0.3)	0.713	0.999441	47	6 (12.8)
	Female Child Sex	-0.19 (-0.74, 0.36)	0.5	0.984375	-0.11 (-0.54, 0.32)	0.616	0.996794	47	4 (8.5)
Methylation	Sequencing or Demographic Factor	Estimate (95% Confidence Interval)	P-value	FDR P-Value	Estimate (95% Confidence Interval) Adjusted for PMD Methylation	P-value	FDR P-Value	n	n (%)
HMD	Run	-0.02 (-0.05, 0.01)	0.224	0.781641	-0.02 (-0.04, 0.01)	0.17	0.67306	47
	Order	-0.01 (-0.01, 0)	0.165	0.661063	0 (-0.01, 0)	0.115	0.519537	47
	Coverage	-0.11 (-0.27, 0.05)	0.163	0.656163	-0.06 (-0.18, 0.06)	0.334	0.912734	47
	Asian	0.07 (-0.34, 0.49)	0.722	0.999538	0.04 (-0.29, 0.38)	0.792	0.999919	47	6 (12.8)
	Multi-racial	-0.35 (-0.77, 0.07)	0.102	0.475606	-0.09 (-0.44, 0.25)	0.587	0.995038	47	6 (12.8)
	White Hispanic	0.01 (-0.34, 0.36)	0.933	1	-0.14 (-0.42, 0.14)	0.323	0.903721	47	10 (21.3)
	Non-white Hispanic	-0.08 (-0.5, 0.34)	0.708	0.99938	-0.01 (-0.34, 0.32)	0.953	1	47	6 (12.8)
	Female Child Sex	-0.11 (-0.58, 0.36)	0.649	0.99813	0 (-0.37, 0.36)	0.983	1	47	4 (8.5)
	Sequencing or Demographic Factor	Estimate (95% Confidence Interval)	P-value	FDR P-Value	n	n (%)
% 20 kb regions with < 60% Methylation	Run	-0.01 (-0.05, 0.02)	0.434	0.967123	46
	Order	0 (-0.01, 0.01)	0.555	0.992235	46
	Coverage	-0.05 (-0.23, 0.13)	0.591	0.995319	46
	Asian	0.01 (-0.46, 0.48)	0.957	1	46	6 (13.0)
	Multi-racial	0.06 (-0.41, 0.53)	0.801	0.999938	46	6 (13.0)
	White Hispanic	0.24 (-0.15, 0.63)	0.214	0.764205	46	10 (21.7)
	Non-white Hispanic	0.22 (-0.28, 0.72)	0.378	0.942092	46	5 (10.9)
	Female Child Sex	0.04 (-0.48, 0.55)	0.89	0.999998	46	4 (8.7)
DLL1	Sequencing or Demographic Factor	Estimate (95% Confidence Interval)	P-value	FDR P-Value	n	n (%)
	Run	-0.01 (-0.05, 0.02)	0.434	0.967123	47
	Order	0 (-0.01, 0.01)	0.555	0.992235	47
	Coverage	-0.05 (-0.23, 0.13)	0.591	0.995319	47
	Asian	0.01 (-0.46, 0.48)	0.957	1	47	6 (12.8)
	Multi-racial	0.06 (-0.41, 0.53)	0.801	0.999938	47	6 (12.8)
	White Hispanic	0.24 (-0.15, 0.63)	0.214	0.764205	47	10 (21.3)
	Non-white Hispanic	0.22 (-0.28, 0.72)	0.378	0.942092	47	6 (12.8)
	Female Child Sex	0.04 (-0.48, 0.55)	0.89	0.999998	47	4 (8.5)
